# Supplementary material for: Recursive Ectopic Gene Conversion Leads to Elevated DNA Mutation, Gene Loss, and Novel Gene Formation in Aspergillus
Source: Microorganisms. 2025 Dec 22;14(1):33. doi: 10.3390/microorganisms14010033 (PMC12844118; doi:10.3390/microorganisms14010033)
Supplement: Supplementary file 1 [file microorganisms-14-00033-s001.zip]

Archive with 2 entries (2 files):
- Supplemental Figures.pdf
- Supplemental Tables.xls
