# Supplementary material for: Recursive Ectopic Gene Conversion Leads to Elevated DNA Mutation, Gene Loss, and Novel Gene Formation in Aspergillus
Source: Microorganisms. 2025 Dec 22;14(1):33. doi: 10.3390/microorganisms14010033 (PMC12844118; doi:10.3390/microorganisms14010033)
Supplement: Supplementary file 1 [file microorganisms-14-00033-s001.zip › Supplemental Tables.xls]

## Sheet: Sheet1
Table S1. Assembled, publically available genomes of Aspergillus flavus and select related species.
Species	Isolate	Accession	Sequencing Methodology	# Contigs	# Scaffolds	# Chr	Size (Mb)	Reference/Agency*
Aspergillus flavus	AF13 (SRRC1273)	.	Pacbio	19	19	8	37.599	J. C. Fountain et al. 2020
	NRRL3357	.	Pacbio	69	17	8	37.049	J. C. Fountain et al. 2020
Aspergillus fumigatus	Af293	GCA_000002655.1	Sanger	19	8	8	29.385	Nierman et al. 2005
Aspergillus oryzae	RIB40	GCA_000184455.3	Sanger	29	12	8	37.912	Machida et al. 2005
Aspergillus nidulans	FGSC A4	GCA_000011425.1	Sanger	82	8	8	29.828	Galagan et al. 2005
Aspergillus niger	CBS 513.88	GCA_000002855.2	Sanger	470	20	8	34.007	Pel et al. 2007
